# Supplementary material for: Implementation of expert systems to support the functional evaluation of stand-to-sit activity
Source: Biomed Eng Online. 2014 Jul 21;13:98. doi: 10.1186/1475-925X-13-98 (PMC4120714; doi:10.1186/1475-925X-13-98)
Supplement: Additional file 1 — Stand-to-sit Expert System on Lateral View. [file 1475-925X-13-98-S1.zip]

Archive with 1 entries (1 files):
- 3452050569415993_add1.bcm
