# Supplementary material for: Implementation of expert systems to support the functional evaluation of stand-to-sit activity
Source: Biomed Eng Online. 2014 Jul 21;13:98. doi: 10.1186/1475-925X-13-98 (PMC4120714; doi:10.1186/1475-925X-13-98)
Supplement: Additional file 2 — Shell Expert Sinta. [file 1475-925X-13-98-S2.zip]

Archive with 145 entries (145 files):
- Exsinta.cnt
- ExSINTA.exe
- Exsinta.GID
- EXSINTA.HLP
- Exsinta.tip
- exvcldoc.zip
- Leia-me.doc
- LEIA-ME.WRI
- LICENSE.TXT
- manual(1).zip
- SECAJU.BCM
- SECAJU.HLP
- sinta32b.zip
- sintaFonte.zip
- VINHOS.txt
- 3DPARTY/LEIAME.TXT
- 3DPARTY/TB97_147.ZIP
- 3DPARTY/TB97_152.ZIP
- 3DPARTY/WINSPLIT.ZIP
- 3DPARTY/WORDCAP.ZIP
- BASES/SECAJU.BCM
- HELP/HELPRTF.ZIP
- HELP/PICTURES.ZIP
- HELP/SECAJU.ZIP
- LIBRARY/EXCONSTS.PAS
- LIBRARY/EXCTRLS.PAS
- LIBRARY/EXDATAST.PAS
- LIBRARY/EXDLGWHY.DFM
- LIBRARY/EXDLGWHY.PAS
- LIBRARY/EXPASSWD.DFM
- LIBRARY/EXPASSWD.PAS
- LIBRARY/EXPROMPT.DFM
- LIBRARY/EXPROMPT.PAS
- LIBRARY/EXSYSTEM.PAS
- LIBRARY/INSTALAR.TXT
- LIBRARY/LEIA-VCL.TXT
- LIBRARY/16BIT/EXSYS16.RES
- LIBRARY/16BIT/EXSYSTEM.DCR
- LIBRARY/32BIT/EXSYS32.RES
- LIBRARY/32BIT/EXSYSTEM.DCR
- LIBRARY/EXEMPLOS/LEIAME.TXT
- LIBRARY/EXEMPLOS/RUNTIME/ABOUT.DFM
- LIBRARY/EXEMPLOS/RUNTIME/ABOUT.PAS
- LIBRARY/EXEMPLOS/RUNTIME/CURSOR.RES
- LIBRARY/EXEMPLOS/RUNTIME/CURSOR32.RES
- LIBRARY/EXEMPLOS/RUNTIME/EXRT16.DPR
- LIBRARY/EXEMPLOS/RUNTIME/EXRT16.RES
- LIBRARY/EXEMPLOS/RUNTIME/EXRT32.DOF
- LIBRARY/EXEMPLOS/RUNTIME/EXRT32.DPR
- LIBRARY/EXEMPLOS/RUNTIME/EXRT32.RES
- LIBRARY/EXEMPLOS/RUNTIME/MAIN.DFM
- LIBRARY/EXEMPLOS/RUNTIME/MAIN.PAS
- LIBRARY/EXEMPLOS/RUNTIME/RESULTS.DFM
- LIBRARY/EXEMPLOS/RUNTIME/RESULTS.PAS
- LIBRARY/EXEMPLOS/SECAJUDB/00LEIAME.TXT
- LIBRARY/EXEMPLOS/SECAJUDB/CASOS.DB
- LIBRARY/EXEMPLOS/SECAJUDB/CASOS.PX
- LIBRARY/EXEMPLOS/SECAJUDB/CLIENTES.DB
- LIBRARY/EXEMPLOS/SECAJUDB/CLIENTES.PX
- LIBRARY/EXEMPLOS/SECAJUDB/DBDWORK.INI
- LIBRARY/EXEMPLOS/SECAJUDB/SECAJU.BCM
- LIBRARY/EXEMPLOS/SECAJUDB/SECAJU16.DPR
- LIBRARY/EXEMPLOS/SECAJUDB/SECAJU32.DPR
- LIBRARY/EXEMPLOS/SECAJUDB/UNIT1.DFM
- LIBRARY/EXEMPLOS/SECAJUDB/UNIT1.PAS
- LIBRARY/EXEMPLOS/VINHOS/RESULTS.DFM
- LIBRARY/EXEMPLOS/VINHOS/RESULTS.PAS
- LIBRARY/EXEMPLOS/VINHOS/UNIT1.DFM
- LIBRARY/EXEMPLOS/VINHOS/UNIT1.PAS
- LIBRARY/EXEMPLOS/VINHOS/VINHOS.BCM
- LIBRARY/EXEMPLOS/VINHOS/VINHOS16.DPR
- LIBRARY/EXEMPLOS/VINHOS/VINHOS32.DPR
- LIBRARY/EXEMPLOS/XLIB/00LEIAME.TXT
- LIBRARY/EXEMPLOS/XLIB/EXCTRLS2.PAS
- LIBRARY/EXEMPLOS/XLIB/RESULTS.DFM
- LIBRARY/EXEMPLOS/XLIB/RESULTS.PAS
- LIBRARY/EXEMPLOS/XLIB/UNIT1.DFM
- LIBRARY/EXEMPLOS/XLIB/UNIT1.PAS
- LIBRARY/EXEMPLOS/XLIB/VINHOS.BCM
- LIBRARY/EXEMPLOS/XLIB/XLIB16.DPR
- LIBRARY/EXEMPLOS/XLIB/XLIB32.DPR
- SHELL/ABOUT.DFM
- SHELL/ABOUT.PAS
- SHELL/ADDWVARS.DFM
- SHELL/ADDWVARS.PAS
- SHELL/ASKCODE.DFM
- SHELL/ASKCODE.PAS
- SHELL/BASE.DFM
- SHELL/BASE.PAS
- SHELL/CREDITS.DFM
- SHELL/CREDITS.PAS
- SHELL/CURSOR.RES
- SHELL/CURSOR32.RES
- SHELL/DEPEND.DFM
- SHELL/DEPEND.PAS
- SHELL/DEPRES16.RES
- SHELL/DEPRES32.RES
- SHELL/DLGVIEW.DFM
- SHELL/DLGVIEW.PAS
- SHELL/EXPORT.PAS
- SHELL/EXSINT32.DOF
- SHELL/EXSINT32.DPR
- SHELL/EXSINT32.RES
- SHELL/EXSINTA.DPR
- SHELL/EXSINTA.OPT
- SHELL/EXSINTA.RES
- SHELL/GENERAL.PAS
- SHELL/INFOCODE.DFM
- SHELL/INFOCODE.PAS
- SHELL/INTRO.DFM
- SHELL/INTRO.PAS
- SHELL/MAIN.DFM
- SHELL/MAIN.PAS
- SHELL/NEWPASSW.DFM
- SHELL/NEWPASSW.PAS
- SHELL/NEWRULE.DFM
- SHELL/NEWRULE.PAS
- SHELL/OPTIONS.DFM
- SHELL/OPTIONS.PAS
- SHELL/OVERTURE.DFM
- SHELL/OVERTURE.PAS
- SHELL/PRINTDLG.DFM
- SHELL/PRINTDLG.PAS
- SHELL/RESULTS.DFM
- SHELL/RESULTS.PAS
- SHELL/RULECODE.DFM
- SHELL/RULECODE.PAS
- SHELL/RULEEDIT.DFM
- SHELL/RULEEDIT.PAS
- SHELL/TARGCODE.DFM
- SHELL/TARGCODE.PAS
- SHELL/TOTD.DFM
- SHELL/TOTD.PAS
- SHELL/TRACE.DFM
- SHELL/TRACE.PAS
- SHELL/VARSCODE.DFM
- SHELL/VARSCODE.PAS
- SHELL/VIEWCODE.DFM
- SHELL/VIEWCODE.PAS
- SHELL/WATCODE.DFM
- SHELL/WATCODE.PAS
- SHELL/ZOOM.DFM
- SHELL/ZOOM.PAS
- SHELL/WIN32/MAIN.DFM
- SHELL/WIN32/MAIN.PAS
