# Supplementary material for: Implementation of expert systems to support the functional evaluation of stand-to-sit activity
Source: Biomed Eng Online. 2014 Jul 21;13:98. doi: 10.1186/1475-925X-13-98 (PMC4120714; doi:10.1186/1475-925X-13-98)
Supplement: Additional file 2 — Shell Expert Sinta. [file 1475-925X-13-98-S2.zip › Exsinta.cnt]

:Base exsinta.hlp>Main
:Title Ajuda do Expert SINTA
1 Bem vindo
2 O que há de novo na versão 1.1?=novo
2 O que é o Expert SINTA=o_que_e
2 Sobre o Expert SINTA=suporte
1 Sobre sistemas especialistas
2 Arquitetura de sistemas especialistas no Expert SINTA=arqsinta
2 Regras de produção=use_regras
2 Estrutura das regras no Expert SINTA=regras_struct
2 Tratamento probabilístico
3 Fatores de confiança=fatores
3 Os fatores de confiança no Expert SINTA=cnfs
3 Lidando com o desconhecido=desconhecido
2 Como funciona uma consulta a um sistema especialista
3 Conhecimento procedural x conhecimento declarativo=proced_declar
3 O método de extração procedural de conhecimento do Expert SINTA=proced_exsinta
3 Exemplo de encadeamento para trás=encadeamento_exemplo
3 Variáveis univaloradas e multivaloradas=vars_unimulti
3 Operadores e a avaliação de premissas=avaliapremissas
3 Leitura adicional: conhecimento monotônico x conhecimento não-monotônico=monotonicidade
1 Gerando sistemas especialistas no Expert SINTA
2 Visão geral=criando
2 Gerenciando bases=gerencia
2 A janela "Knowledge In a Box"=kib
2 Passo 1 - Construindo variáveis=vars
2 Passo 2 - Regras=crie_regras
2 Passo 3 - Elaboração de interface=perguntas
2 Passo 4 - Determinação dos objetivos=objetivos
2 Passo 5 - Informações adicionais=info
2 Passo 6 - Textos didáticos=textos
2 Opções de configuração=opcoes
1 Fazendo consultas
2 Visão geral=executegeral
2 Visualizando regras=visualizar
2 Uma consulta típica=executando
2 Acompanhando variáveis durante uma consulta=vars_ver
2 Guia rápido de execução=guia
2 Entendendo os resultados apresentados=resultados
1 Dicas
2 Dependências entre variáveis=depende
2 Simulando encadeamento para frente=simula_frente
2 Digitação rápida=digitacao
2 Quando a consulta trava=conflitos
