# Supplementary material for: Implementation of expert systems to support the functional evaluation of stand-to-sit activity
Source: Biomed Eng Online. 2014 Jul 21;13:98. doi: 10.1186/1475-925X-13-98 (PMC4120714; doi:10.1186/1475-925X-13-98)
Supplement: Additional file 2 — Shell Expert Sinta. [file 1475-925X-13-98-S2.zip › Exsinta.tip]

#Bem-vindo ao Expert SINTA, uma ferramenta visual para construção de sistemas especialistas.
?O Expert SINTA é um software gratuito criado na Universidade Federal do Ceará.%s%s Para maiores informações, consulte o endereço%s  http://www.lia.ufc.br
?A ajuda on-line do Expert SINTA traz informações sobre a teoria por trás dos sistemas especialistas.
^Comece entendendo o conceito de variáveis e valores antes de implementar um sistema com o Expert SINTA.
^Não é necessário colocar valores para variáveis do tipo Sim/Não.
?A ordem das regras pode possuir uma influência vital sobre o funcionamento do sistema.
^Mude a ordem das regras simplesmente clicando e arrastando aquela desejada. O mesmo vale para os objetivos.
^Se você hover esquecido de criar alguma variável necessária para a regra editada no momento, abra a janela "Variáveis" mesmo com a regra aberta e acrescente-a.
?O cálculo dos fatores de confiança no Expert SINTA é baseado na Teoria dos Conjuntos.
^É possível mudar o modo pelo qual o Expert SINTA calcula fatores de confiança. Consulte o menu Exibir|Opções.
^Arranje as barras de ferramentas do Expert SINTA como bem entender.
?A ajuda on-line (seção de dicas) traz conselhos para uma digitação mais rápida e confortável de regras.
^Na janela "Informações", pode-se usar o texto de abertura para exibir informações de direitos autorais.
^Um arquivo de ajuda pode ser criado separadamente da base de conhecimento e associado a resultados de consulta por meio da janela "Informações".
#Para criar um arquivo de ajuda, consulte documentação de terceiros. Toda linguagem de programação para Windows (como Delphi e Visual C++) traz essas informações.
?A ordem na qual os valores aparecem durante uma pergunta é definida pela ordem na qual eles aparecem na janela Variáveis.
^Para mudar a ordem na qual os valores aparecem na janela Variáveis, simplesmente clique sobre o valor desejado e arraste-o para a posição correta.
?O Expert SINTA procura validar ou invalidar uma regra analisando o mínimo de premissas possíveis.
^Para que o Expert SINTA sempre avalie todas as premissas de uma regra, mesmo quando esta não pode mais ser invalidada, vá em Exibir|Opções e clique na opção "Sempre avaliar premissas completamente".
^Ao usar nomes de variáveis com espaços em branco e outros símbolos em uma fórmula matemática, coloque o nome da variável sempre entre "aspas duplas".
^É possível proteger uma base de conhecimento contra leituras e modificações com o uso de uma senha. Vá ao menu Exibir|Opções.
#O sistema de proteção por senhas do Expert SINTA não pretende ser uma proteção profissional, apenas indicar ao usuário os direitos que ele possui pelo uso da base de conhecimento.
'"...inteligência artificial...um dos desafios mais extraordinários a serem enfrentados hoje pelo ser humano."%s   Edward Feigenbaum
?O Expert SINTA possui também um manual disponível na Internet para download e impressão (formato Word 6.0). O endereço é http://www.lia.ufc.br
^É permitido o uso livre do manual do Expert SINTA em outras publicações, inclusive em um manual escrito por você para um determinando sistema especialista.
?A ordem dos objetivos também pode influenciar o comportamento do sistema especialista.
^É possível mudar a ordem dos objetivos de modo análogo a outras situações, arrastando o objetivo desejado para a posição adequada dentro da janela Objetivos.
?É possível simular encadeamento para frente com o Expert SINTA. Consulte a ajuda on-line (seção de dicas) para maiores informações.
^Caso uma consulta "trave" em algum momento, verifique antes se não existe dependência circular entre as variáveis (no menu Depurar|Dependências...).
^Para ferramentas mais genéricas para programação de sistemas especialistas, boas opções são as linguagens PROLOG e LISP.
^Caso deseje imprimir a base de conhecimento a partir de um editor de textos, de modo a apresentá-la como bem entender, primeiro salve-a como um arquivo texto (menu Arquivo|Exportar) e abra-a no editor desejado.
'"Espero que o computador jamais seja capaz de 'pensar' como nós, porque temos a vontade política e social de impedir isso."%s   Seymour Papert
