# Supplementary material for: Implementation of expert systems to support the functional evaluation of stand-to-sit activity
Source: Biomed Eng Online. 2014 Jul 21;13:98. doi: 10.1186/1475-925X-13-98 (PMC4120714; doi:10.1186/1475-925X-13-98)
Supplement: Additional file 2 — Shell Expert Sinta. [file 1475-925X-13-98-S2.zip › LICENSE.TXT]

Expert SINTA Visual Component Library (Expert SINTA VCL) e
Expert SINTA Shell

Licença de uso

	Este é um documento informal sugerindo a utilização do software
supracitado na forma desejada pelos seus autores:

1) A ferramenta Expert SINTA e a biblioteca Expert SINTA VCL podem ser 
   distribuídas livremente para fins não comerciais, mas somente em
   seus arquivos originais (sinta.zip/sinta32.zip/sintasrc.zip/exvcld2.zip/
   exvclsrc.zip) provenientes do Laboratório de Inteligência Artificial (LIA), 
   sem a exclusão ou inclusão de nenhum item. Ou seja, não é permitida a
   revenda deste software por terceiros em hipótese alguma;
2) Este documento não se aplica a produtos comerciais. Caso deseje utilizar
   algum elemento do Expert SINTA (shell ou biblioteca) comercialmente, entre
   em contato com o LIA. É permitido o uso do software em questão para 
   aplicações não comerciais sem quaisquer restrições que não desrespeitem 
   os demais tópicos desta licença;
3) Para aplicações que utilizem o shell, simplesmente inclua junto ao seu 
   trabalho os pacotes de arquivos necessários relativos ao Expert SINTA;
4) Para aplicações que utilizem a Expert SINTA VCL sem distribuição de código
   fonte, não há restrições de uso;
5) Para aplicações que utilizem a Expert SINTA VCL e com código fonte 
   disponível publicamente, dois casos devem ser observados:
   -- Não houve modificação da biblioteca. Neste caso inclua a VCL de acordo
      com o primeiro tópico;
   -- Houve modificações. Entre em contato com os autores apenas para indicar
      as modificações feitas. Estas podem ser úteis para a elaboração de
      futuras versões;
6) Para distribuir versões modificadas do Expert SINTA e da Expert SINTA VCL, 
   o que não é a mesma coisa de distribuir aplicações que os utilizem (tópico
   anterior), entrar em contato com LIA para que apenas uma versão unificada 
   destes softwares seja distribuída. Sugestões de modificações são sempre 
   bem-vindas, mas devem ser controladas de forma a não existir diversas 
   adaptações do shell e da biblioteca, não aproveitando totalmente o que 
   cada colaborador teria a oferecer. As decisões de alterações devem ser 
   centralizadas no LIA;
7) Em todos os casos, sempre citar a origem do software utilizado:
   o Laboratório de Inteligência Artificial (LIA), através do grupo SINTA;

Fortaleza, 07 de setembro de 1997
Grupo SINTA - Sistemas INTeligentes Aplicados

Laboratório de Inteligência Artificial
http://www.lia.ufc.br
