# Supplementary material for: Implementation of expert systems to support the functional evaluation of stand-to-sit activity
Source: Biomed Eng Online. 2014 Jul 21;13:98. doi: 10.1186/1475-925X-13-98 (PMC4120714; doi:10.1186/1475-925X-13-98)
Supplement: Additional file 2 — Shell Expert Sinta. [file 1475-925X-13-98-S2.zip › VINHOS.txt]

--------------------------------------------------------------------------------
SOBRE O SISTEMA ESPECIALISTA
  -- Nome:    SEM NOME
  -- Autores: 

Operador de maior precedência: conjunção
Fator de confiança mínimo para aceitação de regra: 5

SOBRE OS ARQUIVOS
  Arquivo original: C:\IEBUSERS\NAZARE\SE\SSEF\VINHOS.BCM
  O sistema não possui recursos de ajuda.
--------------------------------------------------------------------------------

VARIÁVEIS

  CorPreferida
    Valores:
      tinto
      branco
    Tipo:
      univalorada
  corRecomendada
    Valores:
      tinto
      branco
    Tipo:
      multivalorada
  docuraPreferida
    Valores:
      seco
      suave
      doce
    Tipo:
      univalorada
  docuraRecomendada
    Valores:
      doce
      suave
      seco
    Tipo:
      multivalorada
  melhorCor
    Valores:
      tinto
      branco
    Tipo:
      multivalorada
  melhorDocura
    Valores:
      doce
      seco
      suave
    Tipo:
      multivalorada
  pratoPrincipal
    Valores:
      Peixe
      Vegetariano
      Carne
      Ave
    Tipo:
      univalorada
  qualMolho
    Valores:
      temperado
      tomate
      doce
    Tipo:
      univalorada
  temMolho
    Tipo:
      univalorada
  temPeru
    Tipo:
      univalorada
  Vinho
    Valores:
      gamay
      cabernet Sauvignon
      sauvignon blanc
      pinot noir
      chardonay
      chablis
      riesling
      Chenin blanc
      soave
      zinfandel
    Tipo:
      multivalorada
  temVitela
    Tipo:
      univalorada

OBJETIVOS

  Vinho

REGRAS

  Regra 1
    SE corRecomendada = tinto
    E  docuraRecomendada = doce
    ENTÃO Vinho = gamay CNF 90%

  Regra 2
    SE corRecomendada = branco
    E  docuraRecomendada = seco
    ENTÃO Vinho = chablis CNF 95%

  Regra 3
    SE corRecomendada = tinto
    E  docuraRecomendada = seco
    ENTÃO Vinho = cabernet Sauvignon CNF 85%

  Regra 4
    SE corRecomendada = branco
    E  docuraRecomendada = doce
    ENTÃO Vinho = riesling CNF 90%

  Regra 5
    SE corRecomendada = branco
    E  docuraRecomendada = seco
    ENTÃO Vinho = sauvignon blanc CNF 80%

  Regra 6
    SE corRecomendada = branco
    E  docuraRecomendada = doce
    ENTÃO Vinho = Chenin blanc CNF 80%

  Regra 7
    SE corRecomendada = tinto
    E  docuraRecomendada = suave
    ENTÃO Vinho = pinot noir CNF 90%

  Regra 8
    SE corRecomendada = branco
    E  docuraRecomendada = suave
    ENTÃO Vinho = soave CNF 70%

  Regra 9
    SE corRecomendada = branco
    E  docuraRecomendada = suave
    ENTÃO Vinho = chardonay CNF 90%

  Regra 10
    SE corRecomendada = tinto
    E  docuraRecomendada = suave
    ENTÃO Vinho = zinfandel CNF 85%

  Regra 11
    SE CorPreferida = branco
    E  melhorCor = branco
    ENTÃO corRecomendada = branco CNF 100%

  Regra 12
    SE CorPreferida = tinto
    E  melhorCor = tinto
    ENTÃO corRecomendada = tinto CNF 100%

  Regra 13
    SE pratoPrincipal = Vegetariano
    E  CorPreferida = branco
    ENTÃO corRecomendada = branco CNF 100%

  Regra 14
    SE pratoPrincipal = Vegetariano
    E  CorPreferida = tinto
    ENTÃO corRecomendada = tinto CNF 100%

  Regra 15
    SE melhorCor = tinto
    ENTÃO corRecomendada = tinto CNF 80%

  Regra 16
    SE melhorCor = branco
    ENTÃO corRecomendada = branco CNF 80%

  Regra 17
    SE pratoPrincipal = Carne
    E  temVitela = Não
    ENTÃO melhorCor = tinto CNF 90%

  Regra 18
    SE pratoPrincipal = Carne
    E  temVitela = Sim
    ENTÃO melhorCor = branco CNF 60%

  Regra 19
    SE pratoPrincipal = Peixe
    ENTÃO melhorCor = branco CNF 90%

  Regra 20
    SE pratoPrincipal = Ave
    E  temPeru = Sim
    ENTÃO melhorCor = tinto CNF 80%

  Regra 21
    SE pratoPrincipal = Ave
    E  temPeru = Não
    ENTÃO melhorCor = branco CNF 70%

  Regra 22
    SE NÃO pratoPrincipal = Peixe
    E  temMolho = Sim
    E  qualMolho = tomate
    ENTÃO melhorCor = tinto CNF 70%

  Regra 23
    SE docuraPreferida = doce
    E  melhorDocura = doce
    ENTÃO docuraRecomendada = doce CNF 100%

  Regra 24
    SE docuraPreferida = seco
    E  melhorDocura = seco
    ENTÃO docuraRecomendada = seco CNF 100%

  Regra 25
    SE docuraPreferida = suave
    E  melhorDocura = suave
    ENTÃO docuraRecomendada = suave CNF 100%

  Regra 26
    SE pratoPrincipal = Vegetariano
    E  docuraPreferida = suave
    ENTÃO docuraRecomendada = suave CNF 70%

  Regra 27
    SE pratoPrincipal = Vegetariano
    E  docuraPreferida = doce
    ENTÃO docuraRecomendada = doce CNF 70%

  Regra 28
    SE pratoPrincipal = Vegetariano
    E  docuraPreferida = seco
    ENTÃO docuraRecomendada = seco CNF 70%

  Regra 29
    SE melhorDocura = doce
    ENTÃO docuraRecomendada = doce CNF 80%

  Regra 30
    SE melhorDocura = seco
    ENTÃO docuraRecomendada = seco CNF 80%

  Regra 31
    SE melhorDocura = seco
    E  docuraPreferida = doce
    ENTÃO docuraRecomendada = suave CNF 80%

  Regra 32
    SE melhorDocura = doce
    E  docuraPreferida = seco
    ENTÃO docuraRecomendada = suave CNF 80%

  Regra 33
    SE melhorDocura = suave
    ENTÃO docuraRecomendada = suave CNF 80%

  Regra 34
    SE temMolho = Sim
    E  qualMolho = doce
    ENTÃO melhorDocura = doce CNF 90%

  Regra 35
    SE temMolho = Sim
    E  qualMolho = temperado
    ENTÃO melhorDocura = seco CNF 60%

  Regra 36
    SE temMolho = Não
    ENTÃO melhorDocura = seco CNF 70%

  Regra 37
    SE temMolho = Sim
    E  qualMolho = tomate
    ENTÃO melhorDocura = doce CNF 50%

PERGUNTAS

  Variável:CorPreferida
     Pergunta:"Qual é a cor preferida?"
  Variável:docuraPreferida
     Pergunta:"Qual a docura preferida?"
  Variável:pratoPrincipal
     Pergunta:"Qual o prato principal?"
  Variável:qualMolho
     Pergunta:"Qual o molho a ser usado?"
  Variável:temMolho
     Pergunta:"Este prato tem molho?"
  Variável:temPeru
     Pergunta:"Este prato tem peru?"
  Variável:temVitela
     Pergunta:"Este prato tem vitela?"

--------------------------------------------------------------------------------
Gerado com o Expert SINTA versão 1.1b
(c) 1997 - Universidade Federal do Ceará
           Laboratório de Inteligência Artificial
           LIA/UFC
--------------------------------------------------------------------------------
