# Supplementary material for: Implementation of expert systems to support the functional evaluation of stand-to-sit activity
Source: Biomed Eng Online. 2014 Jul 21;13:98. doi: 10.1186/1475-925X-13-98 (PMC4120714; doi:10.1186/1475-925X-13-98)
Supplement: Additional file 2 — Shell Expert Sinta. [file 1475-925X-13-98-S2.zip › 3DPARTY/LEIAME.TXT]

Neste diret�rio est�o componentes de terceiros usados no Expert SINTA.

O arquivo TB97_147 deve ser usado no Delphi 1.0, enquanto o outro TB usa-se
no Delphi 32 bits.
