# Supplementary material for: Implementation of expert systems to support the functional evaluation of stand-to-sit activity
Source: Biomed Eng Online. 2014 Jul 21;13:98. doi: 10.1186/1475-925X-13-98 (PMC4120714; doi:10.1186/1475-925X-13-98)
Supplement: Additional file 2 — Shell Expert Sinta. [file 1475-925X-13-98-S2.zip › LIBRARY/INSTALAR.TXT]

Ao compilar, junte num mesmo diretório arquivos deste diretório com os do 
subdiretório "32bit" (ou "16bit", no caso de Delphi 1.0).

Instale no Delphi a partir do arquivo ExSystem.pas
