# Supplementary material for: Implementation of expert systems to support the functional evaluation of stand-to-sit activity
Source: Biomed Eng Online. 2014 Jul 21;13:98. doi: 10.1186/1475-925X-13-98 (PMC4120714; doi:10.1186/1475-925X-13-98)
Supplement: Additional file 2 — Shell Expert Sinta. [file 1475-925X-13-98-S2.zip › LIBRARY/LEIA-VCL.TXT]

=========================================
INFORMAÇÕES COMPLEMENTARES SOBRE A
EXPERT SINTA VISUAL COMPONENT LIBRARY
=========================================

Versão: 1.1
Data:   02 de maio de 1998

	A documentação de uso da biblioteca Expert SINTA VCL encontra-se
em um documento a parte, o qual pode ser conseguido no mesmo site de onde
o presente arquivo foi transferido. O nome do arquivo é exvcldoc.zip.
	Para instalar a biblioteca no Borland Delphi, use o arquivo 
exsystem.pas como arquivo de instalação.
	Embora não seja garantido nenhum suporte técnico, bem como o
perfeito funcionamento do software aqui apresentado, sinta-se livre para
enviar sugestões e descobertas de bugs para o endereço eletrônico

	bezerra@lia.ufc.br

	Também será necessário o Expert SINTA 1.1a de 04/05/97 ou mais novo, 
pois é através do mesmo que os códigos de variáveis necessários para a 
programação com a Expert SINTA VCL são extraídos. Versões anteriores do 
Expert SINTA não possuem essa característica.

OBSERVAÇÃO:
COM A PUBLICAÇÃO DO CÓDIGO FONTE DA EXPERT SINTA VCL NO SEGUNDO SEMESTRE DE 
1997, A PROTEÇÃO POR SENHAS NÃO GARANTE MAIS NENHUMA SEGURANÇA, POIS O
FORMATO DO ARQUIVO "BCM" TORNAR-SE PÚBLICO. VALE RESSALTAR, PORÉM, QUE DESDE
O INÍCIO FOI AFIRMADO QUE A PRINCIPAL FUNÇÃO DO USO DE SENHAS EM UMA BASE
DE CONHECIMENTO EXPERT SINTA ERA PRINCIPALMENTE PARA INDICAR AS INTENÇÕES
DOS AUTORES DO SISTEMA ESPECIALISTA QUANTO AO SEU USO. MESMO SEM PROTEÇÃO,
OS USUÁRIOS DE TAIS SISTEMAS DEVEM CONTINUAR RESPEITANDO ESTAS NORMAS. 
O PRÓPRIO SISTEMA DE SENHAS ERA BASTANTE SIMPLES, E NÃO HAVIA A INTENÇÃO
DE APRESENTÁ-LO COMO UMA PROTEÇÃO CONFIÁVEL.

PARA APLICAÇÕES WINDOWS 3.1, AUMENTE O TAMANHO DA PILHA NO CASO DE QUEDAS
DURANTE UMA CONSULTA.

	Ricardo Bezerra,
	Laboratório de Inteligência Artificial/LIA,
	Universidade Federal do Ceará		
