# Supplementary material for: Implementation of expert systems to support the functional evaluation of stand-to-sit activity
Source: Biomed Eng Online. 2014 Jul 21;13:98. doi: 10.1186/1475-925X-13-98 (PMC4120714; doi:10.1186/1475-925X-13-98)
Supplement: Additional file 2 — Shell Expert Sinta. [file 1475-925X-13-98-S2.zip › LIBRARY/EXEMPLOS/VINHOS/VINHOS16.DPR]

program Vinhos16;

uses
  Forms,
  Unit1 in 'Unit1.pas' {Form1},
  Results in 'Results.pas' {frmResults};

{$R *.RES}

begin
  Application.Title := 'Expert SINTA VCL Demo';
  Application.CreateForm(TForm1, Form1);
  Application.CreateForm(TfrmResults, frmResults);
  Application.Run;
end.
