# Supplementary material for: Implementation of expert systems to support the functional evaluation of stand-to-sit activity
Source: Biomed Eng Online. 2014 Jul 21;13:98. doi: 10.1186/1475-925X-13-98 (PMC4120714; doi:10.1186/1475-925X-13-98)
Supplement: Additional file 2 — Shell Expert Sinta. [file 1475-925X-13-98-S2.zip › SHELL/EXSINT32.DOF]

[Compiler]
A=1
B=0
C=1
D=1
E=0
F=0
G=1
H=0
I=1
J=1
K=0
L=1
M=0
N=1
O=1
P=1
Q=0
R=0
S=0
T=0
U=0
V=1
W=0
X=1
Y=0
Z=1
ShowHints=1
ShowWarnings=0
UnitAliases=WinTypes=Windows;WinProcs=Windows;DbiTypes=BDE;DbiProcs=BDE;DbiErrs=BDE;

[Linker]
MapFile=0
OutputObjs=0
ConsoleApp=1
DebugInfo=0
MinStackSize=16384
MaxStackSize=1048576
ImageBase=4194304
ExeDescription=

[Directories]
OutputDir=
UnitOutputDir=
SearchPath=
Packages=VCLX30;VCL30;VCLDB30;VCLDBX30;VCLSMP30;QRPT30;TEEUI30;TEEDB30;TEE30;IBEVNT30
Conditionals=
DebugSourceDirs=
UsePackages=0

[Parameters]
RunParams=
HostApplication=

[Version Info]
IncludeVerInfo=1
AutoIncBuild=0
MajorVer=1
MinorVer=1
Release=2
Build=8
Debug=0
PreRelease=0
Special=0
Private=0
DLL=0
Locale=1046
CodePage=1252

[Version Info Keys]
CompanyName=Laboratório de Inteligência Artificial/LIA
FileDescription=Expert SINTA
FileVersion=1.1.2.8
InternalName=Expert SINTA Shell
LegalCopyright=(c) 1995-1998 LIA
LegalTrademarks=
OriginalFilename=exsinta.exe
ProductName=Expert SINTA
ProductVersion=1.1.2.0
Comments=Este programa é gratuito, e foi concebido inteiramente na Universidade Federal do Ceará. Consulte http://www.lia.ufc.br. Última modificação: 02/05/1998.
