# Supplementary material for: Implementation of expert systems to support the functional evaluation of stand-to-sit activity
Source: Biomed Eng Online. 2014 Jul 21;13:98. doi: 10.1186/1475-925X-13-98 (PMC4120714; doi:10.1186/1475-925X-13-98)
Supplement: Additional file 2 — Shell Expert Sinta. [file 1475-925X-13-98-S2.zip › SHELL/EXSINTA.OPT]

[Compiler]
A=1
B=0
D=1
F=0
I=1
K=1
L=1
P=1
Q=0
R=0
S=1
T=0
U=1
V=1
W=0
X=1
Y=1

[Linker]
MapFile=0
LinkBuffer=0
DebugInfo=0
OptimizeExe=0
StackSize=40000
HeapSize=8192

[Directories]
OutputDir=
SearchPath=
Conditionals=

[Parameters]
RunParams=
