# Supplementary material for: Implementation of expert systems to support the functional evaluation of stand-to-sit activity
Source: Biomed Eng Online. 2014 Jul 21;13:98. doi: 10.1186/1475-925X-13-98 (PMC4120714; doi:10.1186/1475-925X-13-98)
Supplement: Additional file 2 — Shell Expert Sinta. [file 1475-925X-13-98-S2.zip › SHELL/ZOOM.PAS]

{===============================================
 UNIDADE/FORMULÁRIO de zoom de fórmulas
 Implementação: Ricardo Bezerra
 Design de interface: Ricardo Bezerra
 Descrição: Exibe uma fórmula do editor de
            regras em uma janela maior.
 Data de início: 09 de abril de 1996
 Data de término: 09 de abril de 1996
 Expert SINTA (c) 1995-1997 Grupo SINTA/LIA
 ==============================================}

unit Zoom;

interface

uses
  WinTypes, WinProcs, Classes, Graphics, Forms, Controls, Buttons,
  StdCtrls, ExtCtrls;

type
  TdialogZoom = class(TForm)
    OKBtn: TBitBtn;
    CancelBtn: TBitBtn;
    Bevel: TBevel;
    memoFormula: TMemo;
    procedure FormShow(Sender: TObject);
  end;

var
  dialogZoom: TdialogZoom;

implementation

{$R *.DFM}

procedure TdialogZoom.FormShow(Sender: TObject);
begin
   memoFormula.SelectAll;
   memoFormula.SetFocus;
end;

end.
